# Supplementary material for: Effect of Ga2O3 Content on the Activity of Al2O3-Supported Catalysts for the CO2-Assisted Oxidative Dehydrogenation of Propane
Source: Nanomaterials (Basel). 2025 Jul 2;15(13):1029. doi: 10.3390/nano15131029 (PMC12251199; doi:10.3390/nano15131029)
Supplement: Supplementary file 1 [file nanomaterials-15-01029-s001.zip]

Archive with 1 entries (1 files):
- nanomaterials-3693320-supplementary.pdf
